# Supplementary material for: Doxorubicin Impairs Smooth Muscle Cell Contraction: Novel Insights in Vascular Toxicity
Source: Int J Mol Sci. 2021 Nov 26;22(23):12812. doi: 10.3390/ijms222312812 (PMC8657832; doi:10.3390/ijms222312812)
Supplement: Supplementary file 1 [file ijms-22-12812-s001.zip]

Archive with 1 entries (1 files):
- ijms-1377305-supplementary.pdf
